# Supplementary material for: Transcriptome analysis based detection of Plasmodium falciparum development in Anopheles stephensi mosquitoes
Source: Sci Rep. 2018 Aug 1;8:11568. doi: 10.1038/s41598-018-29969-4 (PMC6070505; doi:10.1038/s41598-018-29969-4)
Supplement: Supplementary file 2 — Supplemental Table S1 [file 41598_2018_29969_MOESM2_ESM.xls]

## Sheet: Days 2,4,6,8 Composite
Supplemental information
Transcriptome analysis based detection of Plasmodium falciparum development in Anopheles stephensi mosquitoes
Miranda S. Oakley, Nitin Verma, Timothy G. Myers, Hong Zheng, Emily Locke, Merribeth J. Morin, Abhai K. Tripathi, Godfree Mlambo and Sanjai Kumar
Supplemental Table S1. Microarray dataset of parasite biomarkers of transmission stage malaria.
212 GENES TOTAL:
DAY ALTERED					AVERAGE FOLD CHANGE
					DAY 2	DAY 4	DAY 6	DAY 8		Well ID	Feature ID	GI Number	Entrez	Locus	Description
													GeneID	Tag
		­ day 6					11.8034			7389540	BH91211003489	124512718	2655354	PF3D7_0802200	1-cys peroxiredoxin (1-cyspxn) mRNA, complete cds.
			­ day 8					12.7205		7386557	BH91211000506	258596995	810239	PF3D7_1008400	26S proteasome regulatory subunit 4, putative (PF10_0081) mRNA, complete cds.
	­ day 4	­ day 6	­ day 8			13.5312	34.0722	24.9496		7389485	BH91211003434	124512870	814012	PF3D7_1306400	26S proteasome regulatory subunit, putative (PF13_0033) mRNA, complete cds.
	­ day 4	­ day 6				7.7242	10.9720			7389890	BH91211003839	124506807	813406	PF3D7_0912900	26S proteasome regulatory subunit, putative (PFI0630w) mRNA, complete cds.
			­ day 8					38.1669		7389800	BH91211003749	124507006	813505	PF3D7_0922900	3-oxoacyl-(acyl-carrier protein) reductase (FabG) mRNA, complete cds.
		­ day 6	­ day 8				15.0607	32.1585		7389475	BH91211003424	124511930	2655124	PF3D7_0719700	40S ribosomal protein S10, putative (PF07_0080) mRNA, complete cds.
		­ day 6					14.8091			7390874	BH91211004823	124504807	814388	PF3D7_0307100	40S ribosomal protein S12, putative (PFC0295c) mRNA, complete cds.
		­ day 6					17.3562			7388880	BH91211002829	124513900	814278	PF3D7_1358800	40S ribosomal protein S13, putative (PF13_0316) mRNA, complete cds.
	­ day 4		­ day 8			14.6903		48.1445		7388975	BH91211002924	296005391	813983	PF3D7_1317800	40S ribosomal protein S15/S19, putative (MAL13P1.92) mRNA, complete cds.
	­ day 4	­ day 6	­ day 8			19.0227	27.2804	41.1566		7387390	BH91211001339	124806733	811463	PF3D7_1242700	40S ribosomal protein S17, putative (PFL2055w) mRNA, complete cds.
	­ day 4		­ day 8			21.8502		68.1110		7390561	BH91211004510	124505571	812460	PF3D7_0422400	40S ribosomal protein S19, putative (PFD1055w) mRNA, complete cds.
	­ day 4	­ day 6				12.5291	23.2697			7386975	BH91211000924	124809606	812030	PF3D7_1447000	40S ribosomal protein S5, putative (PF14_0448) mRNA, complete cds.
		­ day 6	­ day 8				56.0055	33.9508		7390875	BH91211004824	124504805	814387	PF3D7_0306900	40S ribosomal protein S23, putative (PFC0290w) mRNA, complete cds.
	­ day 4	­ day 6	­ day 8			13.0407	17.7496	35.5621		7390167	BH91211004116	124506309	813010	PF3D7_0519400	40S ribosomal protein S24, putative (PFE0975c) mRNA, complete cds.
		­ day 6					15.6547			7389478	BH91211003427	124512908	814024	PF3D7_1308300	40S ribosomal protein S27, putative (PF13_0045) mRNA, complete cds.
			­ day 8					7.8179		7386871	BH91211000820	124810100	812167	PF3D7_1461300	40S ribosomal protein S28e, putative (PF14_0585) mRNA, complete cds.
			­ day 8					41.8807		7388141	BH91211002090	124802649	810421	PF3D7_1026800	40S ribosomal protein S2, putative (PF10_0264) mRNA, complete cds.
	­ day 4	­ day 6				12.4700	9.9230			7386842	BH91211000791	124810210	812209	PF3D7_1465900	40S ribosomal protein S3, putative (PF14_0627) mRNA, complete cds.
		­ day 6					8.4151			7388332	BH91211002281	124801435	812775	PF3D7_0219200	40S ribosomal protein S30, putative (PFB0885w) mRNA, complete cds.
	­ day 4	­ day 6	­ day 8			18.0858	35.1707	25.0136		7386452	BH91211000401	258597201	810617	PF3D7_1105400	40S ribosomal protein S4, putative (PF11_0065) mRNA, complete cds.
			­ day 8					9.7438		7389456	BH91211003405	124511970	2655132	PF3D7_0721600	40S ribosomal protein S5, putative (PF07_0088) mRNA, complete cds.
	­ day 4		­ day 8			23.5927		93.1586		7388922	BH91211002871	124513570	814195	PF3D7_1342000	40S ribosomal protein S6, putative (PF13_0228) mRNA, complete cds.
	­ day 4	­ day 6	­ day 8			29.1811	27.8387	54.5056		7387228	BH91211001177	124808201	811585	PF3D7_1408600	40S ribosomal protein S8e, putative (PF14_0083) mRNA, complete cds.
		­ day 6					23.2425			7390161	BH91211004110	124506321	813016	PF3D7_0520000	40S ribosomal protein S9, putative (PFE1005w) mRNA, complete cds.
			­ day 8					28.0534		7391277	BH91211005226	86171677	3885695	PF3D7_0627500	protein DJ-1, complete cds.
	­ day 4	­ day 6	­ day 8			18.0608	38.9268	79.3479		7391002	BH91211004951	124504853	814411	PF3D7_0309600	60S Acidic ribosomal protein P2, putative (PFC0400w) mRNA, complete cds.
		­ day 6					12.6139			7387016	BH91211000965	124809402	811973	PF3D7_1441200	60S ribosomal protein L1, putative (PF14_0391) mRNA, complete cds.
		­ day 6	­ day 8				12.6937	15.6461		7387189	BH91211001138	124808442	811722	PF3D7_1414300	60S ribosomal protein L10, putative (PF14_0141) mRNA, complete cds.
			­ day 8					13.5872		7389476	BH91211003425	124511928	2655123	PF3D7_0719600	60S ribosomal protein L11a, putative (PF07_0079) mRNA, complete cds.
			­ day 8					32.2824		7390191	BH91211004140	296004544	812985	PF3D7_0517000	60S ribosomal protein L12, putative (PFE0850c) mRNA, complete cds.
			­ day 8					59.9636		7388277	BH91211002226	124801997	810201	PF3D7_1004000	60S ribosomal protein L13, putative (PF10_0043) mRNA, complete cds.
		­ day 6	­ day 8				39.5426	69.5332		7389215	BH91211003164	124512504	2655274	PF3D7_0814000	60S ribosomal protein L13-2, putative (PF08_0075) mRNA, complete cds.
	­ day 4	­ day 6	­ day 8			48.1200	29.6960	55.2204		7387077	BH91211001026	124809020	811878	PF3D7_1431700	60S ribosomal protein L14, putative (PF14_0296) mRNA, complete cds.
			­ day 8					92.4669		7390609	BH91211004558	296004424	9221802	PF3D7_0415900	60S ribosomal protein L15, putative (PFD0770c) mRNA, complete cds.
		­ day 6	­ day 8				37.2422	86.9415		7388924	BH91211002873	296005478	813765	PF3D7_1341300	60S ribosomal protein L18-2, putative (MAL13P1.209) mRNA, complete cds.
		­ day 6	­ day 8				13.6585	23.2885		7389284	BH91211003233	124512350	2655490	PF3D7_0821700	60S ribosomal protein L22, putative (PF08_0039) mRNA, complete cds.
			­ day 8					20.9372		7388964	BH91211002913	124513236	814103	PF3D7_1323400	60S ribosomal protein L23a, putative (PF13_0132) mRNA, complete cds.
	­ day 4		­ day 8			16.1656		61.4685		7389477	BH91211003426	124512926	814028	PF3D7_1309100	60S ribosomal protein L24, putative (PF13_0049) mRNA, complete cds.
		­ day 6					25.2000			7390827	BH91211004776	124504913	814443	PF3D7_0312800	60S ribosomal protein L26, putative (PFC0535w) mRNA, complete cds.
			­ day 8					31.3419		7388134	BH91211002083	124802670	810429	PF3D7_1027800	60S ribosomal protein L3, putative (PF10_0272) mRNA, complete cds.
			­ day 8					9.0740		7388177	BH91211002126	124802443	810345	PF3D7_1019400	60S ribosomal protein L30e, putative (PF10_0187) mRNA, complete cds.
		­ day 6	­ day 8				15.9929	21.3880		7390315	BH91211004264	124505997	812922	PF3D7_0503800	60S ribosomal protein L31, putative (PFE0185c) mRNA, complete cds.
	­ day 4		­ day 8			12.9822		32.5506		7389977	BH91211003926	124506631	813318	PF3D7_0903900	60S ribosomal protein L32, putative (PFI0190w) mRNA, complete cds.
			­ day 8					73.0644		7389619	BH91211003568	124511772	2655091	PF3D7_0710600	60S ribosomal protein L34, putative (PF07_0043) mRNA, complete cds.
	­ day 4	­ day 6	­ day 8			28.5608	31.6664	37.6416		7386397	BH91211000346	258597310	810807	PF3D7_1124900	60S ribosomal protein L35, putative (PF11_0260) mRNA, complete cds.
			­ day 8					7.8574		7387766	BH91211001715	124804772	810983	PF3D7_1142600	60S ribosomal protein L35Ae, putative (PF11_0438) mRNA, complete cds.
			­ day 8					8.1171		7387847	BH91211001796	124804373	810859	PF3D7_1130100	60S ribosomal protein L38, putative (PF11_0312) mRNA, complete cds.
		­ day 6	­ day 8				27.4557	60.0286		7390283	BH91211004232	124506063	812881	PF3D7_0507100	60S ribosomal protein L4, putative (PFE0350c) mRNA, complete cds.
	­ day 4	­ day 6	­ day 8			29.8692	26.6012	67.7379		7386682	BH91211000631	258549142	8445040	PF3D7_1144300	60S ribosomal protein L41, putative (PF11_0455a) mRNA, complete cds.
	­ day 4					9.7995				7387128	BH91211001077	124808771	811812	PF3D7_1424100	60S ribosomal protein L5, putative (PF14_0230) mRNA, complete cds.
		­ day 6	­ day 8				35.0588	50.5522		7388931	BH91211002880	124513506	814180	PF3D7_1338200	60S ribosomal protein L6-2, putative (PF13_0213) mRNA, complete cds.
			­ day 8					16.8529		7390873	BH91211004822	124504809	814389	PF3D7_0307200	60S ribosomal protein L7, putative (PFC0300c) mRNA, complete cds.
	­ day 4	­ day 6	­ day 8			8.6839	14.2363	24.5081		7386188	BH91211000137	258597720	811813	PF3D7_1424400	60S ribosomal protein L7-3, putative (PF14_0231) mRNA, complete cds.
	­ day 4	­ day 6	­ day 8			13.0504	15.2802	71.4611		7390192	BH91211004141	124506257	812984	PF3D7_0516900	60S ribosomal protein L2, putative (PFE0845c) mRNA, complete cds.
	­ day 4	­ day 6	­ day 8			24.1456	30.0512	38.2473		7387846	BH91211001795	124804377	810860	PF3D7_1130200	60S ribosomal protein P0 (PF11_0313) mRNA, complete cds.
	­ day 4	­ day 6	­ day 8			28.4575	22.4924	40.2696		7388022	BH91211001971	124803451	810596	PF3D7_1103100	60S ribosomal protein P1, putative (PF11_0043) mRNA, complete cds.
	­ day 4	­ day 6	­ day 8			12.4952	47.3106	110.2550		7387366	BH91211001315	124806845	811495	PF3D7_1246200	actin I (ACT1) mRNA, complete cds.
			­ day 8					50.9740		7390318	BH91211004267	124505989	812927	PF3D7_0503400	actin-depolymerizing factor, putative (PFE0165w) mRNA, complete cds.
			­ day 8					15.0693		7388121	BH91211002070	124802718	810446	PF3D7_1029600	adenosine deaminase, putative (PF10_0289) mRNA, complete cds.
			­ day 8					22.1335		7390534	BH91211004483	124506339	813025	PF3D7_0520900	adenosylhomocysteinase(S-adenosyl-L-homocystein e hydrolase) (PFE1050w) mRNA, complete cds.
		­ day 6	­ day 8				62.0393	68.8642		7388067	BH91211002016	124802973	810523	PF3D7_1037300	ADP/ATP transporter on adenylate translocase (PF10_0366) mRNA, complete cds.
	­ day 4					17.7801				7386471	BH91211000420	258597165	810529	PF3D7_1038000	Antigen UB05 (PF10_0372) mRNA, complete cds.
		­ day 6	­ day 8				23.1697	34.9409		7386436	BH91211000385	258597233	810655	PF3D7_1109900	apicoplast ribosomal protein L36e precursor, putative (PF11_0106) mRNA, complete cds.
		­ day 6	­ day 8				12.7429	16.1953		7387985	BH91211001934	124803667	810660	PF3D7_1110400	asparagine-rich antigen (PF11_0111) mRNA, complete cds.
			­ day 8					10.8237		7390511	BH91211004460	124505749	813193	PFA_0280w	asparagine-rich antigen Pfa35-2 (PFA_0280w) mRNA, complete cds.
		­ day 6	­ day 8				9.2097	373.8232		7389727	BH91211003676	124507165	813584	PF3D7_0931300	conserved Plasmodium protein (PFI1520w) mRNA, complete cds.
		­ day 6					6.7852			7388988	BH91211002937	296005363	813952	PF3D7_1312900	eukaryotic translation initation factor 4 gamma, complete cds.
			­ day 8					16.9905		7390440	BH91211004389	124505695	813166	PFA_0145c	aspartyl-tRNA synthetase, putative (PFA_0145c) mRNA, complete cds.
		­ day 6					24.1609			7388347	BH91211002296	124801366	812757	PF3D7_0217100	ATP synthase F1, alpha subunit, putative (PFB0795w) mRNA, complete cds.
		­ day 6					10.6682			7390396	BH91211004345	124505797	813217	PFA_0400c	beta3 proteasome subunit, putative (PFA_0400c) mRNA, complete cds.
		­ day 6					8.2589			7389447	BH91211003396	124511988	2655136	PF3D7_0722600	U3 small nucleolar RNA-associated protein 7, complete cds.
			­ day 8					25.4562		7387992	BH91211001941	124803615	810647	PF3D7_1108400	casein kinase II, alpha subunit (CK2alpha) mRNA, complete cds.
			­ day 8					33.4793		7391119	BH91211005068	296004694	3885942	PF3D7_0619400	cell division cycle protein 48 homologue, putative (PFF0940c) mRNA, complete cds.
			­ day 8					62.1100		7390040	BH91211003989	124511738	2655069	PF3D7_0708800	heat shock protein 110, complete cds.
			­ day 8					31.6966		7391003	BH91211004952	124504759	814364	PF3D7_0304600	circumsporozoite (CS) protein (PFC0210c) mRNA, complete cds.
		­ day 6	­ day 8				12.0296	94.7795		7387909	BH91211001858	124804079	810771	PF3D7_1121600	exported protein 1, complete cds.
			­ day 8					21.4827		7388996	BH91211002945	124512972	814040	PF3D7_1311400	AP-1 complex subunit mu-1, complete cds.
			­ day 8					34.1933		7386273	BH91211000222	258597555	811401	PF3D7_1236100	clustered-asparagine-rich protein (PFL1745c) mRNA, complete cds.
		­ day 6					11.3705			7388232	BH91211002181	124802191	810270	PF3D7_1011500	conserved Plasmodium membrane protein (PF10_0112) mRNA, complete cds.
			­ day 8					26.8783		7387427	BH91211001376	124806612	811417	PF3D7_1237700	conserved Plasmodium membrane protein (PFL1825w) mRNA, complete cds.
			­ day 8					11.4217		7388769	BH91211002718	124513242	813681	PF3D7_1323700	glideosome associated protein with multiple membrane spans 1, complete cds.
			­ day 8					7.2210		7388237	BH91211002186	124802153	810256	PF3D7_1010100	conserved Plasmodium protein (PF10_0098) mRNA, complete cds.
			­ day 8					10.1769		7388234	BH91211002183	124802173	810262	PF3D7_1010700	dolichyl-phosphate-mannose protein mannosyltransferase, putative, complete cds.
		­ day 6					9.7266			7388215	BH91211002164	124802248	810291	PF3D7_1013600	conserved Plasmodium protein (PF10_0133) mRNA, complete cds.
		­ day 6					0.1106			7386419	BH91211000368	258597267	810725	PF3D7_1117200	conserved Plasmodium protein (PF11_0178) mRNA, complete cds.
		­ day 6	­ day 8				12.8842	48.2276		7387448	BH91211001397	124806511	811389	PF3D7_1234900	conserved Plasmodium protein (PFL1685w) mRNA, complete cds.
		­ day 6					7.1180			7386276	BH91211000225	258597549	811391	PF3D7_1235100	conserved Plasmodium protein (PFL1695c) mRNA, complete cds.
			­ day 8					11.1530		7387432	BH91211001381	124806594	811412	PF3D7_1237200	conserved Plasmodium protein (PFL1800w) mRNA, complete cds.
		­ day 6	­ day 8				75.7632	73.2161		7388635	BH91211002584	124513666	813796	PF3D7_1347500	DNA/RNA-binding protein Alba 4, complete cds.
			­ day 8					20.1052		7389580	BH91211003529	124511866	2655042	PF3D7_0716300	conserved Plasmodium protein, unknown function (MAL7P1.77) mRNA, complete cds.
		­ day 6					9.0978			7389555	BH91211003504	124511920	2654966	MAL7P1.99	conserved Plasmodium protein, unknown function (MAL7P1.99) mRNA, complete cds.
		­ day 6					6.2893			7389594	BH91211003543	124511838	2655102	PF3D7_0714600	conserved Plasmodium protein, unknown function (PF07_0058) mRNA, complete cds.
		­ day 6					11.5637			7389133	BH91211003082	124512684	2655323	PF3D7_0804000	cactin homolog, putative, complete cds.
	­ day 4	­ day 6				33.0991	53.8663			7388723	BH91211002672	124513370	814135	PF3D7_1330800	RNA-binding protein, putative, complete cds.
			­ day 8					12.9561		7386982	BH91211000931	124809568	812016	PF3D7_1445700	conserved Plasmodium protein, unknown function (PF14_0434) mRNA, complete cds.
	­ day 4		­ day 8			16.8582		27.2659		7386790	BH91211000739	124810436	812287	PF3D7_1473600	conserved Plasmodium protein, unknown function (PF14_0705) mRNA, complete cds.
			­ day 8					22.1877		7390757	BH91211004706	124505065	814518	PF3D7_0320400	oocyst capsule protein, complete cds.
			­ day 8					38.3893		7390686	BH91211004635	296004398	812391	PF3D7_0406500	NYN domain-containing protein, putative, complete cds.
		­ day 6					0.1346			7390634	BH91211004583	124505383	812586	PF3D7_0412200	conserved Plasmodium protein, unknown function (PFD0605c) mRNA, complete cds.
		­ day 6					6.6772			7390131	BH91211004080	124506385	813048	PF3D7_0523300	conserved Plasmodium protein, unknown function (PFE1165c) mRNA, complete cds.
			­ day 8					8.8729		7389826	BH91211003775	124506946	813475	PF3D7_0919900	regulator of chromosome condensation, putative, complete cds.
			­ day 8					14.5608		7389762	BH91211003711	124507089	813546	PF3D7_0927100	conserved Plasmodium protein, unknown function (PFI1330c) mRNA, complete cds.
		­ day 6					10.2622			7388578	BH91211002527	124513828	814260	PF3D7_1355900	RWD domain-containing protein, putative, complete cds.
			­ day 8					33.2632		7387090	BH91211001039	124808975	811864	PF3D7_1430300	acid phosphatase, putative, complete cds.
		­ day 6					17.9322			7387060	BH91211001009	124809152	811911	PF3D7_1434800	mitochondrial acidic protein MAM33, putative, complete cds.
		­ day 6					27.1940			7390664	BH91211004613	124505317	812415	PF3D7_0408600	sporozoite invasion-associated protein 1, complete cds.
			­ day 8					9.6071		7391088	BH91211005037	86171446	3885861	PF3D7_0623100	nuclear polyadenylated RNA-binding protein NAB2, putative, complete cds.
­ day 2					112.4244					7390998	BH91211004947	124504959	814465	PF3D7_0315200	CSP and TRAP-related protein (CTRP) (CTRP) mRNA, complete cds.
			­ day 8					9.1651		7387084	BH91211001033	124808998	811870	PF3D7_1430900	cytochrome c oxidase subunit II precursor, putative (PF14_0288) mRNA, complete cds.
	­ day 4	­ day 6	­ day 8			20.9286	43.9932	48.4403		7388396	BH91211002345	124801080	812689	PF3D7_0209800	ATP-dependent RNA helicase UAP56, complete cds.
­ day 2					14.2661					7388960	BH91211002909	124513264	814111	PF3D7_1324800	dihydrofolate synthase/folylpolyglutamate synthase (DHFS-FPGS) mRNA, complete cds.
­ day 2	­ day 4	­ day 6	­ day 8		8.0567	55.0967	30.6201	83.5573		7389217	BH91211003166	124512500	2655273	PF3D7_0814200	DNA/RNA-binding protein Alba 1, complete cds.
		­ day 6	­ day 8				9.4325	13.6445		7388261	BH91211002210	124802054	810221	PF3D7_1006200	DNA/RNA-binding protein Alba 3, complete cds.
			­ day 8					8.9594		7390375	BH91211004324	124505839	813238	PFA_0505c	DNA-directed RNA polymerase 2, putative (PFA_0505c) mRNA, complete cds.
		­ day 6					10.0690			7390765	BH91211004714	124505049	814510	PF3D7_0319600	elongation factor 1 (EF-1), putative (PFC0870w) mRNA, complete cds.
	­ day 4	­ day 6	­ day 8			40.7776	47.2692	62.0104		7388930	BH91211002879	296005468	814181	PF3D7_1338300	elongation factor 1-gamma, putative (PF13_0214) mRNA, complete cds.
			­ day 8					40.8633		7386944	BH91211000893	124809712	812068	PF3D7_1451100	elongation factor 2 (PF14_0486) mRNA, complete cds.
	­ day 4		­ day 8			18.4341		49.6727		7388887	BH91211002836	124513852	814268	PF3D7_1357100	elongation factor-1 alpha (PF13_0305) mRNA, complete cds.
		­ day 6					14.6540			7387991	BH91211001940	124803623	810649	PF3D7_1108600	endoplasmic reticulum-resident calcium binding protein (ERC) mRNA, complete cds.
		­ day 6	­ day 8				17.3971	64.2897		7387544	BH91211001493	124806075	811266	PF3D7_1222300	endoplasmin, complete cds.
		­ day 6					7.6415			7388950	BH91211002899	124513362	813716	PF3D7_1330400	ER lumen protein retaining receptor 1, putative (MAL13P1.163) mRNA, complete cds.
		­ day 6	­ day 8				33.3081	30.4107		7389376	BH91211003325	124511670	2655186	PF3D7_0703500	erythrocyte membrane-associated antigen (MAL7P1.12) mRNA, complete cds.
	­ day 4	­ day 6	­ day 8			58.1146	106.5349	33.8308		7387690	BH91211001639	124805478	811095	PF3D7_1204300	eukaryotic initiation factor 5a, putative (PFL0210c) mRNA, complete cds.
			­ day 8					9.8084		7389397	BH91211003346	124512088	2655170	PF3D7_0728000	eukaryotic translation initiation factor 2 alpha subunit, putative (PF07_0117) mRNA, complete cds.
		­ day 6					10.7665			7390184	BH91211004133	124506273	812992	PF3D7_0517700	eukaryotictranslation initiation factor 3 subunit B, putative (PFE0885w) mRNA, complete cds.
		­ day 6					14.4841			7389517	BH91211003466	124512484	2655270	PF3D7_0814900	Fe-superoxide dismutase (FeSOD) mRNA, complete cds.
		­ day 6					7.8843			7389760	BH91211003709	124507093	813548	PF3D7_0927300	fumarate hydratase, putative (PFI1340w) mRNA, complete cds.
			­ day 8					24.3781		7387540	BH91211001489	124806088	811270	PF3D7_1222700	glideosome-associated protein 45 (GAP45) mRNA, complete cds.
			­ day 8					25.6663		7387086	BH91211001035	124808990	811868	PF3D7_1430700	NADP specific glutamate dehydrogenase, putative (PF14_0286) mRNA, complete cds.
		­ day 6	­ day 8				269.2982	336.2672		7386099	BH91211000048	124810131	812180	PF3D7_1462800	glyceraldehyde-3-phosphate dehydrogenase (GAPDH) mRNA, complete cds.
	­ day 4	­ day 6	­ day 8			20.5935	30.1870	103.5362		7389976	BH91211003925	124506633	813319	PF3D7_0904000	GTPase activating protein, GAP (PFI0195c) mRNA, complete cds.
	­ day 4	­ day 6	­ day 8			17.0179	32.9320	35.4105		7387936	BH91211001885	124803934	810730	PF3D7_1117700	GTP-binding nuclear protein ran/tc4 (Ran) mRNA, complete cds.
	­ day 4	­ day 6	­ day 8			48.1525	45.8606	254.4566		7389520	BH91211003469	124512406	2655254	PF3D7_0818900	heat shock 70 kDa protein (PF08_0054) mRNA, complete cds.
	­ day 4	­ day 6	­ day 8			13.7124	36.0347	107.6674		7390046	BH91211003995	124506906	813455	PF3D7_0917900	Heat shock protein 70 (HSP70) homologue (PFI0875w) mRNA, complete cds.
	­ day 4	­ day 6	­ day 8			71.8171	96.4541	105.7391		7390009	BH91211003958	124511730	2655065	PF3D7_0708400	heat shock protein 90 (PF07_0029) mRNA, complete cds.
			­ day 8					35.4957		7387628	BH91211001577	124805729	811166	PF3D7_1211400	heat shock protein DNAJ homologue Pfj4 (PFL0565w) mRNA, complete cds.
		­ day 6					23.4303			7386135	BH91211000084	258597823	812019	PF3D7_1445900	ATP-dependent RNA helicase DDX5, putative, complete cds.
­ day 2	­ day 4	­ day 6	­ day 8		125.2870	367.1958	96.5177	965.2770		7391304	BH91211005253	86171188	3885797	PF3D7_0617800	histone h2a (PFF0860c) mRNA, complete cds.
	­ day 4		­ day 8			10.5542		30.9304		7390752	BH91211004701	124505075	814523	PF3D7_0320900	histone H2A variant, putative (PFC0920w) mRNA, complete cds.
			­ day 8					22.6119		7389600	BH91211003549	124511826	2655098	PF3D7_0714000	histone H2B variant (PF07_0054) mRNA, complete cds.
	­ day 4	­ day 6	­ day 8			57.0757	58.9837	324.7057		7388008	BH91211001957	124803500	810614	PF3D7_1105100	histone H2B (PF11_0062) mRNA, complete cds.
			­ day 8					54.3773		7391192	BH91211005141	86170831	3885920	PF3D7_0610400	histone H3 (PFF0510w) mRNA, complete cds.
­ day 2	­ day 4	­ day 6	­ day 8		29.1296	42.8844	93.5642	256.8644		7391303	BH91211005252	86171194	3885798	PF3D7_0617900	histone H3 (PFF0865w) mRNA, complete cds.
	­ day 4	­ day 6	­ day 8			54.5524	105.0013	165.1595		7388009	BH91211001958	124803496	810613	PF3D7_1105000	histone H4 (PF11_0061) mRNA, complete cds.
			­ day 8					35.1788		7389257	BH91211003206			MAL8P1.66	HQ product=conserved Plasmodium protein, unknown function | location=Pf3D7_08:846351-848478(-) | length=861
		­ day 6	­ day 8				13.3762	32.2044		7387037	BH91211000986	124809271	811941	PF3D7_1437900	HSP40, subfamily A, putative (PF14_0359) mRNA, complete cds.
		­ day 6					13.2131			7387063	BH91211001012	124809132	811906	PF3D7_1434300	Hsp70/Hsp90 organizing protein, putative (PF14_0324) mRNA, complete cds.
			­ day 8					85.4800		7388225	BH91211002174	124802223	810279	PF3D7_1012400	hypoxanthine phosphoribosyltransferase (PF10_0121) mRNA, complete cds.
		­ day 6	­ day 8				10.4710	22.5055		7390533	BH91211004482	124506397	813054	PFE1195w	karyopherin beta (PFE1195w) mRNA, complete cds.
	­ day 4	­ day 6	­ day 8			20.1078	47.2307	75.5898		7388959	BH91211002908	124513266	814112	PF3D7_1324900	L-lactate dehydrogenase (PfLDH) mRNA, complete cds.
			­ day 8					22.3456		7389016	BH91211002965	124513716	814227	PF3D7_1350100	lysine-tRNA ligase (PF13_0262) mRNA, complete cds.
			­ day 8					38.9933		7391127	BH91211005076	86171227	3885804	PF3D7_0618500	malate dehydrogenase (MDH) mRNA, complete cds.
		­ day 6					14.9462			7391286	BH91211005235	296004680	3885987	PF3D7_0617000	mitochondrial import receptor subunit tom40 (PFF0825c) mRNA, complete cds.
	­ day 4					8.5003				7387707	BH91211001656	124805406	811075	PF3D7_1202200	mitochondrial phosphate carrier protein (mpC) mRNA, complete cds.
	­ day 4					15.2098				7389253	BH91211003202			PF3D7_0818200	14-3-3 protein
		­ day 6					28.9484			7389253	BH91211003202			PF3D7_0818200	14-3-3 protein
			­ day 8					14.3507		7389253	BH91211003202			PF3D7_0818200	14-3-3 protein
		­ day 6					7.7316			7388262	BH91211002211	124802050	810220	PF3D7_1006100	CCR4-NOT transcription complex subunit 5, putative, complete cds.
	­ day 4					7.3372				7389609	BH91211003558				Not Found in PlasmoDB 6.3 Transcript Set.
			­ day 8					32.4780		7386217	BH91211000166	258597663	811703	PF3D7_1412300	nuclear transport factor 2, putative (PF14_0122) mRNA, complete cds.
		­ day 6	­ day 8				25.9255	23.4109		7386323	BH91211000272	258597456	811090	PF3D7_1203700	nucleosome assembly protein, putative (PFL0185c) mRNA, complete cds.
	­ day 4	­ day 6	­ day 8			50.5839	27.5085	87.4107		7386116	BH91211000065	258597858	812092	PF3D7_1453700	p23 co-chaperone, putative (SBA1) mRNA, complete cds.
		­ day 6					11.9807			7388378	BH91211002327	124801199	812711	PF3D7_0212300	peptide chain release factor subunit 1, putative (PFB0550w) mRNA, complete cds.
	­ day 4	­ day 6	­ day 8			29.9095	32.5201	195.9142		7391037	BH91211004986	124505097	814534	PF3D7_0322000	peptidyl-prolyl cis-trans isomerase (PfCyP19) mRNA, complete cds.
		­ day 6					10.2326			7386718	BH91211000667	258549069	8445051	PF3D7_1018500	PHF5-like protein, putative (PF10_0179a) mRNA, complete cds.
			­ day 8					27.2405		7388919	BH91211002868	124513586	814201	PF3D7_1342800	phosphoenolpyruvate carboxykinase (PEPCK) mRNA, complete cds.
			­ day 8					9.6998		7388918	BH91211002867	124513590	813771	PF3D7_1343000	phosphoethanolamine N-methyltransferase (PfPMT) mRNA, complete cds.
		­ day 6					14.4963			7386413	BH91211000362	124804024	810755	PF3D7_1120100	phosphoglycerate mutase, putative (PF11_0208) mRNA, complete cds.
			­ day 8					9.7346		7388055	BH91211002004	124803018	810540	PF10_0383	Plasmodium repeat_MYXSPDY protein (PF10_0383) mRNA, complete cds.
	­ day 4		­ day 8			8.5304		15.6593		7388542	BH91211002491	124513948	814288	PF3D7_1361900	proliferating cell nuclear antigen 1(PF13_0328) mRNA, complete cds.
			­ day 8					54.4667		7389508	BH91211003457	124512686	2655367	PF3D7_0803800	proteasome subunit beta type 4 (MAL8P1.142) mRNA, complete cds.
			­ day 8					15.7532		7389162	BH91211003111	124512624	2655309	PF3D7_0807800	26S proteasome regulatory subunit RPN10, putative (PF08_0109) mRNA, complete cds.
		­ day 6	­ day 8				47.5279	34.4703		7389342	BH91211003291	296005096	2655362	PF3D7_0827900	protein disulfide isomerase (PfPDI-8) mRNA, complete cds.
		­ day 6					6.1121			7388330	BH91211002279	124801447	812778	PF3D7_0219500	pseudouridine synthase, putative (PFB0890c) mRNA, complete cds.
	­ day 4	­ day 6	­ day 8			87.1868	142.4462	84.1114		7390226	BH91211004175	124506185	812947	PF3D7_0513300	purine nucleotide phosphorylase, putative (PFE0660c) mRNA, complete cds.
		­ day 6					8.4893			7389044	BH91211002993	124513178	814090	PF3D7_1320600	ras-related protein Rab-11A mRNA, complete cds.
	­ day 4	­ day 6				10.3710	22.9202			7390967	BH91211004916	124505525	812489	PF3D7_0419600	ran-specific GTPase-activating protein 1, putative (PFD0950w) mRNA, complete cds.
	­ day 4	­ day 6	­ day 8			20.4249	85.6759	60.5668		7389332	BH91211003281	124512250	2655468	PF3D7_0826700	receptor for activated C kinase homolog, PfRACK (PfRACK) mRNA, complete cds.
			­ day 8					8.2555		7387044	BH91211000993	124809244	811934	PF3D7_1437200	ribonucleoside-diphosphate reductase, large subunit (PF14_0352) mRNA, complete cds.
		­ day 6					15.6032			7386641	BH91211000590	258549226	8444995	PF3D7_1460300	ribosomal protein L29, putative (PF14_0575a) mRNA, complete cds.
		­ day 6					17.4867			7388257	BH91211002206	124802073	810226	PF3D7_1006800	single-strand telomeric DNA-binding protein GBP2, putative, complete cds.
			­ day 8					11.2950		7390766	BH91211004715	124505047	814509	PF3D7_0319500	RNA binding protein, putative (PFC0865w) mRNA, complete cds.
	­ day 4	­ day 6				14.4895	25.0652			7389792	BH91211003741	124507026	813515	PF3D7_0923900	RNA binding protein, putative (PFI1175c) mRNA, complete cds.
		­ day 6	­ day 8				18.2345	32.9645		7389742	BH91211003691	296005269	813567	PF3D7_0929200	RNA binding protein, putative (PFI1435w) mRNA, complete cds.
		­ day 6					14.9360			7388006	BH91211001955	124803531	810623	PF3D7_1106000	RuvB DNA helicase 2, putative (PF11_0071) mRNA, complete cds.
	­ day 4	­ day 6				16.3385	16.6079			7388098	BH91211002047	124802820	810479	PF3D7_1033100	S-adenosylmethionine decarboxylase-ornithine decarboxylase (PF10_0322) mRNA, complete cds.
	­ day 4	­ day 6	­ day 8			8.7987	33.2546	32.8136		7389805	BH91211003754	124506992	813498	PF3D7_0922200	S-adenosylmethionine synthetase (PfSAMS) mRNA, complete cds.
			­ day 8					23.5708		7387188	BH91211001137	124808446	811723	PF3D7_1414400	serine/threonine protein phosphatase (PP1) mRNA, complete cds.
			­ day 8					83.6667		7386108	BH91211000057	258597872	812125	PF3D7_1457000	signal peptide peptidase (SPP) mRNA, complete cds.
	­ day 4	­ day 6	­ day 8			14.6023	18.7445	51.1245		7386203	BH91211000152	258597690	811764	PF14_0183	signal recognition particle, RNP, putative (PF14_0183) mRNA, complete cds.
		­ day 6	­ day 8				15.9451	35.0699		7390295	BH91211004244	124506037	812904	PF3D7_0505800	small ubiquitin-related modifier, putative (PfSUMO) mRNA, complete cds.
			­ day 8					17.0839		7390177	BH91211004126	124506289	813000	PF3D7_0518500	ATP-dependent RNA helicase DDX23, putative, complete cds.
		­ day 6					7.0327			7387522	BH91211001471	124806165	811292	PF3D7_1224900	splicing factor 3b subunit 6, putative (PFL1200c) mRNA, complete cds.
			­ day 8					12.9130		7389042	BH91211002991	124513200	813670	PF3D7_1321700	splicing factor 1, putative (MAL13P1.120) mRNA, complete cds.
		­ day 6					16.8150			7390188	BH91211004137	296004548	812988	PF3D7_0517300	serine/arginine-rich splicing factor 1, complete cds.
		­ day 6	­ day 8				15.8088	18.9736		7390758	BH91211004707	124505063	814517	PF3D7_0320300	T-complex protein 1 epsilon subunit, putative (PFC0900w) mRNA, complete cds.
		­ day 6	­ day 8				24.3705	31.7961		7390876	BH91211004825	124504803	814386	PF3D7_0306800	T-complex protein beta subunit, putative (PFC0285c) mRNA, complete cds.
			­ day 8					48.0677		7387830	BH91211001779	124804435	810878	PF3D7_1132200	T-complex protein 1 subunit alpha, complete cds.
		­ day 6					11.1218			7388569	BH91211002518	296005530	813845	PF3D7_1357800	T-complex protein 1 subunit delta, complete cds.
	­ day 4	­ day 6	­ day 8			34.7694	50.8449	104.4148		7387031	BH91211000980	124809308	811950	PF3D7_1438900	thioredoxin peroxidase 1 (TPx1) mRNA, complete cds.
	­ day 4	­ day 6	­ day 8			9.5599	17.7133	34.5809		7388898	BH91211002847	124513762	814237	PF3D7_1352500	thioredoxin-related protein, putative (PF13_0272) mRNA, complete cds.
		­ day 6					15.7370			7391189	BH91211005138	86170850	3885924	PF3D7_0610800	transketolase (PfTK) mRNA, complete cds.
			­ day 8					22.2098		7391222	BH91211005171	86170667	3885886	PF3D7_0607000	translation initiation factor IF-2, putative (PFF0345w) mRNA, complete cds.
	­ day 4		­ day 8			14.6018		46.0027		7387383	BH91211001332	124806752	811471	PF3D7_1243600	translation initiation factor SUI1, putative (PFL2095w) mRNA, complete cds.
	­ day 4	­ day 6	­ day 8			8.7172	16.3122	37.1922		7389873	BH91211003822	124506843	813424	PF3D7_0914700	major facilitator superfamily-related transporter, putative mRNA, complete cds.
			­ day 8					57.4471		7388248	BH91211002197	124802114	810242	PF3D7_1008700	tubulin beta chain, putative (PF10_0084) mRNA, complete cds.
			­ day 8					63.0144		7390384	BH91211004333	124505821	813229	PFA_0460c	tubulin-specific chaperone a, putative (PFA_0460c) mRNA, complete cds.
		­ day 6	­ day 8				9.7428	15.6761		7388226	BH91211002175	124802219	810278	PF3D7_1012300	cytochrome b-c1 complex subunit 7, putative, complete cds.
			­ day 8					10.5432		7387795	BH91211001744	124804612	810931	PF3D7_1137400	UVB-resistance protein UVR8 homologue (PF11_0385) mRNA, complete cds.
			­ day 8					30.8085		7387025	BH91211000974	124809346	811959	PF3D7_1439800	vesicle-associated membrane protein, putative (PF14_0377) mRNA, complete cds.
­ day 2					233.1857					7389107	BH91211003056	124512742	2655335	PF3D7_0801300	von Willebrand factor A-domain-related protein, putative (PF08_0136b) mRNA, complete cds.
			­ day 8					9.0909		7390435	BH91211004384	124505705	813171	PFA_0170c	zinc-carboxypeptidase, putative (PFA_0170c) mRNA, complete cds.
